# Supplementary material for: Design and Evaluation of Novel HIV-1 Protease Inhibitors Containing Phenols or Polyphenols as P2 Ligands with High Activity against DRV-Resistant HIV-1 Variants
Source: Int J Mol Sci. 2022 Nov 16;23(22):14178. doi: 10.3390/ijms232214178 (PMC9697080; doi:10.3390/ijms232214178)
Supplement: Supplementary file 1 [file ijms-23-14178-s001.zip]

Archive with 1 entries (1 files):
- ijms-1983362-supplementary.pdf
